# Supplementary material for: Farnesysltransferase Inhibitor Prevents Burn Injury-Induced Metabolome Changes in Muscle
Source: Metabolites. 2022 Aug 27;12(9):800. doi: 10.3390/metabo12090800 (PMC9506277; doi:10.3390/metabo12090800)
Supplement: Supplementary file 1 [file metabolites-12-00800-s001.zip]

Archive with 1 entries (1 files):
- metabolites-1820426-supplementary.pdf
